# Supplementary material for: CYCLON and NPM1 Cooperate within an Oncogenic Network Predictive of R-CHOP Response in DLBCL
Source: Cancers (Basel). 2021 Nov 24;13(23):5900. doi: 10.3390/cancers13235900 (PMC8656558; doi:10.3390/cancers13235900)
Supplement: Supplementary file 1 [file cancers-13-05900-s001.zip]

Archive with 1 entries (1 files):
- cancers-1322878-supplementary.pdf
